# Supplementary material for: Rapid Transient Transcriptional Adaptation to Hypergravity in Jurkat T Cells Revealed by Comparative Analysis of Microarray and RNA-Seq Data
Source: Int J Mol Sci. 2021 Aug 6;22(16):8451. doi: 10.3390/ijms22168451 (PMC8395121; doi:10.3390/ijms22168451)
Supplement: Supplementary file 1 [file ijms-22-08451-s001.zip]

Archive with 1 entries (1 files):
- ijms-1263036-supplementary.pdf
